# Supplementary material for: Multigene panel analysis identified germline mutations of DNA repair genes in breast and ovarian cancer
Source: Mol Genet Genomic Med. 2015 May 12;3(5):459–66. doi: 10.1002/mgg3.157 (PMC4585454; doi:10.1002/mgg3.157)
Supplement: Supplementary file 1 [file mgg30003-0459-sd1.xlsx]

## Sheet: Supp. Table S1_Primer
Supp. Table S1. Primer sequencings
Primer name	Sequencing	Application
MRE11A G148X For	5′-CCAATAAAGAATAAGGTTTGCCCCA-3′	PCR amplification, Sanger sequencing
MRE11A G148X Rev	5′-AACCTTGCCTTTGGCATGTG-3′	PCR amplification, Sanger sequencing
ATM I2629fs For	5′-GGCACCTAAGTCATTGACGAGAG-3′	PCR amplification, Sanger sequencing
ATM I2629fs Rev	5′-AAGTGAAAAAGTAACCAGGGAATGC-3′	PCR amplification, Sanger sequencing
MSH6 K1358fs For	5′-GGGAAGGGATGATGCACTATG-3′	PCR amplification
MSH6 K1358fs inner For	5′-TAAGGGAAGTTTGCCTGGCT-3′	Sanger sequencing
MSH6 K1358fs Rev	5′-GTTTCATAGCTTTTCCTCCCCCA-3′	PCR amplification, Sanger sequencing
MSH6 exon6 splice3 For	5′-TGGCCCAGATGGGTTGTTAC-3′	PCR amplification, Sanger sequencing
MSH6 exon6 splice3 Rev	5′-GAGAGAGAGACTATGCAGTTCTTA-3′	PCR amplification, Sanger sequencing
MSH6 exon9 splice For	5′-CCCAGCCAGGAGACTATTACG-3′	PCR amplification, Sanger sequencing
MSH6 exon9 splice Rev	5′-CAGAAGTCAACTCAAAGCTTCCAA-3′	PCR amplification, Sanger sequencing
MSH6 mRNA ex5 For	5′-GCTTAAAGGATCACGCCATC-3′	RT-PCR
MSH6 mRNA ex7 Rev	5′-GAGAATGTGCTGTTGCATGC-3′	RT-PCR
ACTB For	5′-CCAACCGCGAGAAGATGA-3′	RT-PCR
ACTB Rev	5′-CCAGAGGCGTACAGGGATAG-3′	RT-PCR
D2S123 For	5′-NED-AAACAGGATGCCTGCCTTTA-3′	MSI
D2S123 Rev	5′-GGACTTTCCACCTATGGGAC-3′	MSI
D17S250 For	5′-FAM-GGAAGAATCAAATAGACAAT-3′	MSI
D17S250 Rev	5′-GCTGGCCATATATATATTTAAACC-3′	MSI
D5S346 For	5′-FAM-ACTCACTCTAGTGATAAATCGGG-3′	MSI
D5S346 Rev	5′-AGCAGATAAGACAGTATTACTAGTT-3′	MSI
BAT25 For	5′-VIC-TCGCCTCCAAGAATGTAAGT-3′	MSI
BAT25 Rev	5′-TCTGCATTTTAACTATGGCTC-3′	MSI
BAT26 For	5′-NED-TGACTACTTTTGACTTCAGCC-3′	MSI
BAT26 Rev	5′-AACCATTCAACATTTTTAACCC-3′	MSI

## Sheet: Supp. Table S2_Gene list
Supp. Table S2. Gene list in multi-gene panel
Gene	Chromosome	GenBank Accession number	Total number of amino acids	Target (bp)	Missed (bp)	Covered (%)
ATM	chr11	NM_000051.3	3056	9791	126	98.71
BARD1	chr2	NM_000465.2	777	2444	0	100
BRIP1	chr17	NM_032043.2	1249	3940	15	99.62
CDH1	chr16	NM_004360.3	882	2809	0	100
CHEK2	chr22	NM_007194.3	543	1941	32	98.35
EPCAM	chr2	NM_002354.2	314	1035	0	100
MLH1	chr3	NM_000249.3	756	2560	0	100
MSH2	chr2	NM_000251.2	934	2988	17	99.43
MSH6	chr2	NM_000179.2	1360	6706	67	99
NBN	chr8	NM_002485.4	754	2425	0	100
PALB2	chr16	NM_024675.3	1186	3691	0	100
PMS2	chr7	NM_000535.5	862	2739	208	92.41
PTEN	chr10	NM_000314.4	403	1302	28	97.85
RAD51C	chr17	NM_058216.2	135	1494	0	100
RAD51D	chr17	NM_002878.3	216	1276	0	100
STK11 （LKB1）	chr19	NM_000455.4	432	1392	15	98.92
TP53	chr17	NM_000546.5	393	1916	131	93.16
MUTYH	chr1	NM_012222.2	546	2448	344	85.95
MRE11A	chr11	NM_005590.3	680	2317	0	100
RAD50	chr5	NM_005732.3	1173	4189	136	96.75
APC	chr5	NM_000038.5	2843	8857	2	99.98
BMPR1A	chr10	NM_004329.2	532	1709	0	100
CDK4	chr12	NM_000075.3	303	982	0	100
CDKN2A	chr9	NM_000077.4	156	1338	273	79.6
SMAD4	chr18	NM_005359.5	552	1769	0	100

## Sheet: Supp. Table S3_Run summary
Supp. Table S3. Run summary
Run No.	Total bases	Total reads	Total aligned bases	Aligned reads	Sample no.
1	11.3 G	82015292	10.7 G	78598968	1–30
2	8.3 G	64339422	7.8 G	61230493	31–60
3	12.4 G	87390858	11.8 G	84367078	61–90
4	11.4 G	83454856	10.8 G	80230106	91–120
5	11.9 G	85086691	11.3 G	81911098	121–155

## Sheet: Supp. Table S4_Coverage
Supp. Table S4. Coverage data
Sanple no.	Mapped reads	On target	Mean depth	Uniformity
1	5530015	0.9492	6290	0.903
2	4041846	0.9569	4692	0.8905
3	4781135	0.9515	5552	0.8916
4	5323637	0.9544	6095	0.9022
5	3618319	0.9545	4116	0.902
6	3827408	0.9489	4285	0.9039
7	3804081	0.9538	4328	0.9091
8	4287387	0.9503	4865	0.8882
9	1309187	0.9391	1457	0.9153
10	1822019	0.9386	1995	0.914
11	2214347	0.9478	2462	0.9111
12	2309170	0.9487	2623	0.9126
13	2866107	0.9476	3222	0.9079
14	2594414	0.9496	2931	0.9082
15	3546286	0.9526	4024	0.9025
16	2230264	0.9452	2488	0.9135
17	1647615	0.9452	1870	0.9202
18	2212590	0.9478	2548	0.8943
19	1429781	0.9531	1639	0.8938
20	1003797	0.9574	1149	0.9024
21	1620152	0.9524	1843	0.9039
22	1735737	0.9537	1968	0.9055
23	1707762	0.9471	1914	0.9086
24	2588436	0.951	2992	0.894
25	1831873	0.9441	2041	0.9056
26	2097038	0.9523	2401	0.9102
27	1743136	0.9523	1978	0.9062
28	1407880	0.9591	1633	0.8947
29	1914416	0.9549	2126	0.8742
30	1553133	0.9498	1743	0.8776
31	1985770	0.9397	2041	0.8991
32	1963338	0.9481	2066	0.9005
33	1985342	0.9461	2107	0.903
34	2137591	0.951	2285	0.902
35	2270824	0.949	2417	0.8875
36	2091959	0.9504	2265	0.9033
37	1825913	0.9497	1932	0.8863
38	1838741	0.9499	1930	0.903
39	2090746	0.9481	2221	0.9058
40	2216451	0.9482	2330	0.9108
41	2002851	0.9363	2097	0.9079
42	2002390	0.9482	2159	0.9021
43	1878672	0.9503	1976	0.8855
44	1931554	0.945	2012	0.8956
45	2384843	0.9565	2551	0.8951
46	2268941	0.9473	2372	0.8868
47	2285677	0.9438	2412	0.9074
48	1932357	0.9453	2058	0.9115
49	1505367	0.9267	1564	0.9142
50	1996400	0.9285	2099	0.901
51	2287798	0.9367	2441	0.9131
52	2234526	0.933	2332	0.9124
53	2050053	0.9368	2147	0.8979
54	1921484	0.9312	2007	0.9058
55	2100841	0.9324	2201	0.9148
56	1630865	0.9361	1712	0.8809
57	1951810	0.935	2035	0.9148
58	2225863	0.9274	2283	0.9092
59	2244275	0.9336	2319	0.9092
60	1987251	0.936	2104	0.9125
61	2676743	0.9436	3095	0.9042
62	5551207	0.9355	6326	0.9125
63	4015922	0.9379	4628	0.904
64	3633563	0.9318	4120	0.9133
65	4599030	0.9467	5383	0.9097
66	3000110	0.9525	3570	0.9073
67	3705613	0.9497	4337	0.9119
68	2811665	0.9542	3287	0.8908
69	2598703	0.9509	3030	0.9086
70	2971052	0.9542	3474	0.886
71	3267053	0.9483	3774	0.9046
72	2708902	0.9455	3185	0.9088
73	2550227	0.9458	2938	0.9088
74	2320342	0.9462	2710	0.9094
75	2614862	0.9571	3069	0.8966
76	3723905	0.9561	4457	0.9065
77	2717981	0.9517	3109	0.8965
78	1735805	0.9601	2039	0.8795
79	2308011	0.951	2645	0.9019
80	2452415	0.9539	2852	0.9057
81	2983858	0.9585	3475	0.8846
82	2687239	0.9398	3065	0.9149
83	2303694	0.9424	2647	0.908
84	999209	0.9405	1163	0.9123
85	2059061	0.9447	2352	0.903
86	2230374	0.949	2544	0.9011
87	2011422	0.9441	2299	0.9066
88	2538465	0.9452	2891	0.9051
89	2554232	0.9434	2918	0.9035
90	2036413	0.9492	2403	0.9065
91	3012967	0.9438	3268	0.9013
92	2844172	0.946	3090	0.907
93	2799987	0.9501	3098	0.9107
94	2400683	0.9452	2612	0.9034
95	2760437	0.9481	3057	0.9016
96	2883328	0.9425	3197	0.9106
97	2731133	0.9462	3037	0.9023
98	2499270	0.9482	2828	0.9037
99	2551618	0.9532	2937	0.9094
100	2788028	0.9513	3135	0.9049
101	2561653	0.9527	2854	0.9056
102	2784486	0.9484	3074	0.9077
103	2224339	0.9522	2484	0.9019
104	2762451	0.9492	3061	0.9072
105	2526149	0.9479	2789	0.9108
106	2854953	0.941	3113	0.8957
107	2804270	0.9465	3065	0.9101
108	2721010	0.9498	3073	0.9112
109	2384744	0.9496	2656	0.9135
110	2458090	0.9524	2760	0.911
111	2269573	0.951	2543	0.9088
112	2683612	0.9474	2969	0.9075
113	2607999	0.9459	2901	0.9105
114	2681251	0.9506	3046	0.9092
115	2885185	0.9534	3243	0.9072
116	2550166	0.9497	2841	0.9086
117	3082680	0.9524	3465	0.9002
118	2741058	0.9525	3039	0.8888
119	2955431	0.9516	3287	0.9007
120	2385710	0.9525	2709	0.9068
121	2343797	0.9447	2632	0.9083
122	2228383	0.9496	2567	0.913
123	2478123	0.9572	2863	0.8932
124	2810005	0.957	3289	0.9127
125	2738265	0.9467	3076	0.903
126	2804640	0.9447	3198	0.9125
127	2251467	0.9558	2557	0.8775
128	2313821	0.9502	2654	0.9098
129	2340601	0.9535	2714	0.9009
130	2490676	0.947	2843	0.9104
131	2275761	0.9474	2615	0.9044
132	2620195	0.9555	3079	0.9101
133	1722707	0.9554	1971	0.907
134	1970512	0.9618	2253	0.907
135	2164078	0.9626	2500	0.8943
136	2618738	0.9624	2994	0.8982
137	2354287	0.9553	2668	0.8757
138	2159462	0.9561	2517	0.9017
139	2179983	0.9552	2439	0.8795
140	1938030	0.9598	2193	0.8989
141	2261385	0.9648	2598	0.8911
142	2127068	0.9601	2432	0.8915
143	2117933	0.9589	2442	0.9023
144	2150595	0.9632	2509	0.8895
145	2329927	0.9569	2661	0.8874
146	2352855	0.9597	2726	0.8827
147	2322327	0.9633	2741	0.8892
148	2457787	0.9595	2843	0.8851
149	2426720	0.9605	2798	0.8965
150	2253120	0.951	2561	0.8912
151	2435966	0.9592	2803	0.9051
152	2517945	0.9563	2884	0.884
153	2457532	0.956	2827	0.9024
154	2454094	0.9512	2753	0.9005
155	2442313	0.9571	2753	0.9051
		Mapped reads	On target	Mean depth	Uniformity
	Average	2.49228e+06	0.949107	2804.61	0.902307
	Minimum	999209	0.9267	1149	0.8742
	Maximum	5551207	0.9648	6326	0.9202

## Sheet: Supp. Table S5_Mutation
Supp. Table S5. Deleterious mutation identified in this analysis
Personal history (age at diagnosis)	Gene	Chr	Position	Designation
Ovary (62)	BRCA1	17	41258497	p.L63*
Ovary (43)	BRCA1	17	41245594	p.K652fs
Ovary (54) Breast (51)	BRCA1	17	41244748	p.Q934*
Ovary (48) Breast (48)	BRCA1	17	41244748	p.Q934*
Ovary (58)	BRCA1	17	41243776	p.E1257fs
Fallopian tube (52)	BRCA2	13	32911039	p.Q850fs
Ovary (51)	BRCA2	13	32914137	p.S1882*
Ovary (67)	BRCA2	13	32914893	p.N2135fs
Breast (45)	BRCA2	13	32920978	p.R2318*
Ovary (58)	BRCA2	13	32937362	p.I2675V
Breast (65) Fallopian tube (65)	BRCA2	13		exon21-27 deletion
Breast (65)	MRE11A	11	94212003	p.G148*
Breast (44)	ATM	11	108203577	p.I2629fs
Ovary (endometrioid) (47) Uterine (47)	MSH6	2	48032167	IVS6+1G>T
